# Supplementary material for: Exploring pectinolytic yeast diversity: toward effective polygalacturonase producers for applications in wine-making
Source: FEMS Yeast Res. 2024 Dec 18;25:foae033. doi: 10.1093/femsyr/foae033 (PMC11781195; doi:10.1093/femsyr/foae033)
Supplement: foae033_Supplemental_File [file foae033_supplemental_file.xlsx]

## Sheet: Table S1
#	genus	species	strain ID	YPD+ PG pH 5.0 30°C	Std Dv (min 2 replicate)
1	Hanseniaspora	guilliermondii	1186	12.25	0.829156					green	Montpellier Supagro Yeast Collection
2	Hanseniaspora	guilliermondii	1188	12.5	0.5					blue	Louvain la Neuve MUCL Collection
3	Hanseniaspora	guilliermondii	1190	12.75	0.829156					yellow	Bremen AG Nevoigt collection
4	Hanseniaspora	guilliermondii	1191	11.75	1.08972					pink	University College Cork Collection
5	Hanseniaspora	guilliermondii	1219	0	0					red	Lallemand, Quebec, Canada
6	Hanseniaspora	guilliermondii	3749	0	0
7	Hanseniaspora	guilliermondii	4142	0	0
8	Hanseniaspora	guilliermondii	4155	0	0
9	Hanseniaspora	guilliermondii	4339	0	0
10	Hanseniaspora	guilliermondii	3792	0	0
11	Hanseniaspora	guilliermondii	3837	0	0
12	Hanseniaspora	guilliermondii	4113	0	0
13	Hanseniaspora	uvarum	3683	0	0
14	Hanseniaspora	uvarum	3742	0	0
15	Hanseniaspora	uvarum	3744	0	0
16	Hanseniaspora	uvarum	3746	0	0
17	Hanseniaspora	uvarum	3747	0	0
18	Hanseniaspora	uvarum	3787	0	0
19	Hanseniaspora	uvarum	3793	0	0
20	Hanseniaspora	uvarum	3829	0	0
21	Hanseniaspora	uvarum	3967	0	0
22	Hanseniaspora	uvarum	4098	0	0
23	Hanseniaspora	uvarum	4101	0	0
24	Hanseniaspora	uvarum	4112	0	0
25	Hanseniaspora	uvarum	4133	0	0
26	Hanseniaspora	uvarum	4149	0	0
27	Hanseniaspora	uvarum	4158	0	0
28	Hanseniaspora	uvarum	4159	0	0
29	Hanseniaspora	uvarum	4160	0	0
30	Hanseniaspora	uvarum	4163	0	0
31	Hanseniaspora	uvarum	4184	0	0
32	Hanseniaspora	uvarum	4185	0	0
33	Hanseniaspora	uvarum	4186	0	0
34	Hanseniaspora	uvarum	4294	0	0
35	Hanseniaspora	uvarum	4302	0	0
36	Hanseniaspora	uvarum	4327	0	0
37	Hanseniaspora	uvarum	4329	0	0
38	Hanseniaspora	uvarum	4338	0	0
39	Hanseniaspora	occidentalis	3844	0	0
40	Hanseniaspora	opuntiae	3774	0	0
41	Hanseniaspora	opuntiae	3779	0	0
42	Hanseniaspora	opuntiae	3847	0	0
43	Hanseniaspora	opuntiae	4096	0	0
44	Hanseniaspora	opuntiae	4152	0	0
45	Hanseniaspora	opuntiae	4328	0	0
46	Hanseniaspora	osmophila	3838	0	0
47	Hanseniaspora	osmophila	4075	0	0
48	Hanseniaspora	osmophila	4292	0	0
49	Hanseniaspora	osmophila	4300	0	0
50	Hanseniaspora	valbyensis	1491	0	0
51	Hanseniaspora	valbyensis	3962	0	0
52	Hanseniaspora	vineae	3836	0	0
53	Torulaspora	delbrueckii	1142	0	0
54	Torulaspora	delbrueckii	1220	0	0
55	Torulaspora	delbrueckii	2986	0	0
56	Torulaspora	delbrueckii	3100	0	0
57	Torulaspora	delbrueckii	3537	0	0
58	Torulaspora	delbrueckii	3698	0	0
59	Torulaspora	delbrueckii	3699	0	0
60	Torulaspora	delbrueckii	3786	10.25	0.433013
61	Torulaspora	delbrueckii	3799	0	0
62	Torulaspora	delbrueckii	3861	0	0
63	Torulaspora	delbrueckii	3985	0	0
64	Torulaspora	delbrueckii	3987	0	0
65	Torulaspora	delbrueckii	3988	15.75	0.829156
66	Torulaspora	delbrueckii	4188	0	0
67	Torulaspora	delbrueckii	4301	0	0
68	Torulaspora	delbrueckii	4303	0	0
69	Torulaspora	delbrueckii	4307	0	0
70	Metschnikowia	andauensis	3795	0	0
71	Metschnikowia	andauensis	3801	0	0
72	Metschnikowia	chrysoperlae	3784	0	0
73	Metschnikowia	chrysoperlae	3796	0	0
74	Metschnikowia	fructicola	3557	0	0
75	Metschnikowia	fructicola	4323	0	0
76	Metschnikowia	fructicola	4325	0	0
77	Metschnikowia	guilliermondii	3794	0	0
78	Metschnikowia	pulcherrima	1221	0	0
79	Metschnikowia	pulcherrima	3555	0	0
80	Metschnikowia	pulcherrima	3556	0	0
81	Metschnikowia	pulcherrima	3798	0	0
82	Metschnikowia	pulcherrima	3802	0	0
83	Metschnikowia	pulcherrima	3840	0	0
84	Metschnikowia	pulcherrima	4141	0	0
85	Metschnikowia	pulcherrima	4156	0	0
86	Metschnikowia	pulcherrima	4187	0	0
87	Metschnikowia	pulcherrima	4189	0	0
88	Metschnikowia	pulcherrima	4190	0	0
89	Metschnikowia	pulcherrima	4272	0	0
90	Metschnikowia	pulcherrima	4273	0	0
91	Metschnikowia	pulcherrima	4274	0	0
92	Metschnikowia	pulcherrima	4275	0	0
93	Metschnikowia	pulcherrima	4284	0	0
94	Metschnikowia	pulcherrima	4305	0	0
95	Metschnikowia	pulcherrima	4309	0	0
96	Metschnikowia	pulcherrima	4324	0	0
97	Metschnikowia	pulcherrima	4336	0	0
98	Metschnikowia	pulcherrima	4337	0	0
99	Metschnikowia	reukaufii	3673	0	0
100	Metschnikowia	reukaufii	3827	0	0
101	Metschnikowia	fructicola	LYCC 7706	0	0
102	Metschnikowia	fructicola	NZ298	0	0
103	Metschnikowia	fructicola	NZ392	0	0
104	Metschnikowia	pulcherrima	PYCC 5625	0	0
105	Metschnikowia	pulcherrima	V4_22	0	0
106	Metschnikowia	pulcherrima	S2_01	0	0
107	Metschnikowia	pulcherrima	CLIB 1344	0	0
108	Metschnikowia	pulcherrima	555	0	0
109	Metschnikowia	pulcherrima	23	0	0
110	Metschnikowia	pulcherrima	702	0	0
111	Metschnikowia	pulcherrima	706	0	0
112	Metschnikowia	pulcherrima	708	0	0
113	Metschnikowia	pulcherrima	533	0	0
114	Metschnikowia	pulcherrima	stg	0	0
115	Metschnikowia	pulcherrima	gignac	0	0
116	Metschnikowia	pulcherrima	mur	0	0
117	Metschnikowia	pulcherrima	P11	0	0
118	Metschnikowia	pulcherrima	pl 3	0	0
119	Metschnikowia	pulcherrima	c rge	0	0
120	Metschnikowia	pulcherrima	NZ58	0	0
121	Kluyveromyces	marxianus	174	0	0
122	Kluyveromyces	marxianus	3147	0	0
123	Kluyveromyces	marxianus	3148	0	0
124	Kluyveromyces	marxianus	3149	26.25	2.16506
125	Kluyveromyces	marxianus	3150	0	0
126	Kluyveromyces	marxianus	3151	31	1.22474
127	Kluyveromyces	marxianus	3152	25.75	0.829156
128	Kluyveromyces	marxianus	3153	28.3333	1.24722
129	Kluyveromyces	marxianus	3154	0	0
130	Kluyveromyces	marxianus	3739	25.3333	0.471405
131	Kluyveromyces	dobzhanski	3956	28.3333	1.24722
132	Kluyveromyces	dobzhanski	4295	0	0
133	Lachancea	cidri	4069	0	0
134	Lachancea	fermentati	3954	0	0
135	Lachancea	kluyverii	3835	0	0
136	Lachancea	thermotolerans	3765	0	0
137	Lachancea	thermotolerans	3775	0	0
138	Lachancea	thermotolerans	3828	0	0
139	Lachancea	thermotolerans	4111	0	0
140	Lachancea	thermotolerans	4132	0	0
141	Lachancea	thermotolerans	4165	0	0
142	Lachancea	thermotolerans	4166	0	0
143	Lachancea	thermotolerans	4191	0	0
144	Lachancea	thermotolerans	4290	0	0
145	Lachancea	thermotolerans	4293	0	0
146	Lachancea	thermotolerans	4297	0	0
147	Lachancea	thermotolerans	4304	0	0
148	Lachancea	thermotolerans	4342	0	0
149	Lachancea	waltii	3953	0	0
150	Starmerella	bacillaris	3751	0	0
151	Starmerella	diversa	3771	0	0
152	Starmerella	diversa	3778	0	0
153	Starmerella	bacillaris	3800	0	0
154	Starmerella	bacillaris	4102	0	0
155	Pichia	guilliermondii	3737	0	0
156	Pichia	kluyverii	3681	0	0
157	Pichia	kluyverii	3745	0	0
158	Pichia	kluyverii	3777	0	0
159	Pichia	kluyverii	3780	0	0
160	Pichia	kluyverii	3864	0	0
161	Pichia	kluyverii	4093	0	0
162	Pichia	kluyverii	4151	0	0
163	Pichia	kluyverii	4153	0	0
164	Pichia	kluyverii	4193	0	0
165	Pichia	kluyverii	4287	0	0
166	Pichia	kudriavzevii	3610	9	0.707107
167	Pichia	kudriavzevii	3684	5	0
168	Pichia	kudriavzevii	3743	9.5	0.5
169	Pichia	kudriavzevii	3770	8.75	0.433013
170	Pichia	kudriavzevii	3772	8.5	0.866025
171	Pichia	kudriavzevii	4095	9.5	0.5
172	Pichia	kudriavzevii	4097	9	1
173	Pichia	kudriavzevii	4099	8	0
174	Pichia	kudriavzevii	4108	6.75	0.433013
175	Pichia	kudriavzevii	4143	5.5	0.5
176	Pichia	kudriavzevii	4154	9.5	0.866025
177	Pichia	kudriavzevii	4308	17.5	0.5
178	Candida	sorboxylosa	3047	0	0
179	Meyerozyma	caribbica	3048	0	0
180	Meyerozyma	caribbica	3049	0	0
181	Meyerozyma	caribbica	3050	0	0
182	Meyerozyma	caribbica	3051	0	0
183	Meyerozyma	guilliermondii	3052	0	0
184	Wickerhamomyces	anomalus	3054	0	0
185	Wickerhamomyces	anomalus	3055	0	0
186	Saccharomyces	cerevisiae	3056	0	0
187	Saturnispora	diversa	3057	0	0
188	Saccharomyces	cerevisiae	3060	10.25	0.829156
189	Lachancea	thermotolerans	3061	0	0
190	Pichia	terricola	3062	0	0
191	Pichia	manshurica	3063	0	0
192	Saccharomyces	cerevisiae	3064	15	0
193	Torulaspora	delbrueckii	3066	0	0
194	Saccharomyces	cerevisiae	3067	8.5	0.5
195	Meyerozyma	caribbica	3068	0	0
196	Torulaspora	delbrueckii	3069	0	0
197	Hanseniaspora	guilliermondii	3092	0	0
198	Hanseniaspora	guilliermondii	3093	0	0
199	Hanseniaspora	guilliermondii	3094	0	0
200	Hanseniaspora	guilliermondii	3095	0	0
201	Hanseniaspora	guilliermondii	3096	0	0
202	Hanseniaspora	guilliermondii	3097	0	0
203	Hanseniaspora	guilliermondii	3098	0	0
204	Hanseniaspora	guilliermondii	3099	0	0
205	Hanseniaspora	guilliermondii	3100	0	0
206	Hanseniaspora	hybride	3101	0	0
207	Metschnikowia	andauensis	3131	0	0
208	Metschnikowia	chrysoperlae	3132	0	0
209	Saccharomyces	cerevisiae	3142	9	0
210	Starmerella	bacillaris	3143	0	0
211	Starmerella	bacillaris	3144	0	0
212	Saturnispora	diversa	3145	0	0
213	Saturnispora	diversa	3146	0	0
214	Starmerella	bacillaris	3147	0	0
215	Pichia	terricola	3148	0	0
216	Starmerella	bacillaris	3149	0	0
217	Rhodotorula	mucilaginosa	3150	16.25	1.29904
218	Starmerella	bacillaris	3151	0	0
219	Torulaspora	delbrueckii	3152	0	0
220	Trigonopsis	vinaria	3153	10	0
221	Saccharomyces	cerevisiae	3154	0	0
222	Starmerella	bacillaris	3155	0	0
223	Rhodotorula	mucilaginosa	3156	6.25	0.829156
224	Cryptococcus	liquefaciens	3157	29.75	0.433013
225	Rhodotorula	mucilaginosa	3158	0	0
226	Cryptococcus	laurentii	3159	23	1.22474
227	Pichia	terricola	3160	0	0
228	Saccharomyces	cerevisiae	3161	0	0
229	Starmerella	bacillaris	3162	0	0
230	Pichia	terricola	3163	0	0
231	Pichia	terricola	3164	0	0
232	Cryptococcus	albidus	3165	9	0
233	Saccharomyces	cerevisiae	3166	9	0
234	Saccharomyces	cerevisiae	3167	7.5	0.5
235	Saturnispora	diversa	3168	0	0
236	Hanseniaspora	guilliermondii	3206	0	0
237	Hanseniaspora	guilliermondii	3207	0	0
238	Hanseniaspora	guilliermondii	3208	0	0
239	Hanseniaspora	guilliermondii	3209	0	0
240	Hanseniaspora	guilliermondii	3210	0	0
241	Hanseniaspora	guilliermondii	3211	0	0
242	Hanseniaspora	guilliermondii	3212	0	0
243	Hanseniaspora	guilliermondii	3213	0	0
244	Wickerhamomyces	anomalus	3763	0	0
245	Candida	orthopsilosis	3764	6.75	0.829156
246	Pichia	terricola	3766	0	0
247	Rhodotorula	mucilaginosa	3767	0	0
248	Candida	stellata	3768	0	0
249	Meyerozyma	caribbica	3769	0	0
250	Candida	glabrata	3773	0	0
251	Pichia	occidentalis	3776	0	0
252	Cryptococcus	laurentii	3781	30.75	0.433013
253	Trigonopsis	vinaria	3782	0	0
254	Meyerozyma	caribbica	3783	0	0
255	Pichia	guilliermondii	3785	0	0
256	Pichia	manshurica	V6_22b	0	0
257	Pichia	terricola	S4_72	7.5	0.5
258	Candida	glabrata	S2_49	0	0
259	Candida	liquefaciens	BIA/V3_L2	5	0
260	Candida	zemplinina	CBS	0	0
261	Pichia	occidentalis	S1_F	0	0
262	Rhodotorula	mucilaginosa	BIA_V1_L11b	15.5	0.5
263	Cryptococcus	liquefaciens	MUCL 030598	9	0	Naganishia albida
264	Cryptococcus	liquefaciens	MUCL 051712	21.25	1.29904
265	Cryptococcus	liquefaciens	MUCL 055008	21.75	1.08972
266	Cryptococcus	laurentii	MUCL 043164	9	0	Papiliotrema laurentii
267	Cryptococcus	laurentii	MUCL 043166	9	0	Papiliotrema laurentii
268	Cryptococcus	laurentii	MUCL 015884	9	0	Cutaneotrichosporon moniliiforme
269	Cryptococcus	laurentii	MUCL 037898	9	0	Aureobasidium thailandense
270	Cryptococcus	laurentii	MUCL 037938	9	0	Aureobasidium thailandense
271	Cryptococcus	laurentii	MUCL 037946	20	0.707107	Aureobasidium thailandense
272	Cryptococcus	laurentii	MUCL 037969	15	0	Effuseotrichosporon vanderwaltii
273	Cryptococcus	adeliensis	MUCL 052513	9	0
274	Cryptococcus	diffluens	MUCL 055005	10.6667	0.471405
275	Cryptococcus	diffluens	MUCL 055006	11.5	0.5
276	Cryptococcus	albidus	MUCL 030419	15.5	0.5
277	Cryptococcus	laurentii	MUCL 030398	0	0
278	Cryptococcus	laurentii	MUCL 034573	0	0
279	Cryptococcus	laurentii	MUCL 034576	0	0
280	Cryptococcus	laurentii	MUCL 034913	0	0
281	Cryptococcus	laurentii	MUCL 034929	0	0
282	Cryptococcus	laurentii	MUCL 034931	0	0
283	Cryptococcus	laurentii	MUCL 034933	0	0
284	Cryptococcus	laurentii	MUCL 034943	0	0
285	Cryptococcus	laurentii	MUCL 034944	0	0
286	Cryptococcus	laurentii	MUCL 034948	0	0
287	Cryptococcus	laurentii	MUCL 034956	0	0
288	Cryptococcus	laurentii	MUCL 034959	0	0
289	Cryptococcus	laurentii	MUCL 034968	0	0
290	Cryptococcus	laurentii	MUCL 034969	0	0
291	Cryptococcus	laurentii	MUCL 034972	0	0
292	Cryptococcus	laurentii	MUCL 034973	0	0
293	Cryptococcus	laurentii	MUCL 034974	0	0
294	Cryptococcus	laurentii	MUCL 034975	0	0
295	Cryptococcus	laurentii	MUCL 030427	0	0
296	Cryptococcus	laurentii	MUCL 030619	0	0
297	Cryptococcus	laurentii	MUCL 031480	0	0
298	Cryptococcus	laurentii	MUCL 031481	0	0
299	Cryptococcus	laurentii	MUCL 031485	0	0
300	Cryptococcus	laurentii	MUCL 031561	0	0
301	Cryptococcus	laurentii	MUCL 041300	0	0
302	Cryptococcus	laurentii	MUCL 045729	0	0
303	Cryptococcus	laurentii	MUCL 045736	0	0
304	Cryptococcus	laurentii	MUCL 045738	0	0
305	Cryptococcus	laurentii	MUCL 045739	0	0
306	Cryptococcus	laurentii	MUCL 046303	0	0
307	Cryptococcus	laurentii	MUCL 046708	0	0
308	Cryptococcus	laurentii	MUCL 046710	0	0
309	Cryptococcus	laurentii	MUCL 011975	0	0
310	Cryptococcus	laurentii	MUCL 019305	0	0
311	Cryptococcus	laurentii	MUCL 030611	0	0
312	Cryptococcus	laurentii	MUCL 030640	0	0
313	Cryptococcus	laurentii	MUCL 030644	0	0
314	Cryptococcus	laurentii	MUCL 030680	0	0
315	Cryptococcus	laurentii	MUCL 031355	0	0
316	Cryptococcus	laurentii	MUCL 031358	0	0
317	Cryptococcus	laurentii	MUCL 034949	0	0
318	Cryptococcus	laurentii	MUCL 034971	0	0
319	Cryptococcus	laurentii	MUCL 037875	0	0
320	Cryptococcus	laurentii	MUCL 037879	0	0
321	Cryptococcus	laurentii	MUCL 037881	0	0
322	Cryptococcus	laurentii	MUCL 037884	0	0
323	Cryptococcus	laurentii	MUCL 037886	0	0
324	Cryptococcus	laurentii	MUCL 037891	0	0
325	Cryptococcus	laurentii	MUCL 037900	0	0
326	Cryptococcus	laurentii	MUCL 037904	0	0
327	Cryptococcus	laurentii	MUCL 037924	0	0
328	Cryptococcus	laurentii	MUCL 037927	0	0
329	Cryptococcus	laurentii	MUCL 037930	0	0
330	Cryptococcus	laurentii	MUCL 037936	0	0
331	Cryptococcus	laurentii	MUCL 037995	0	0
332	Cryptococcus	laurentii	MUCL 045719	0	0
333	Cryptococcus	adeliensis	MUCL 052523	0	0
334	Cryptococcus	adeliensis	MUCL 054537	0	0
335	Cryptococcus	albidosimilis	MUCL 045532	0	0
336	Cryptococcus	diffluens	MUCL 030402	0	0
337	Cryptococcus	diffluens	MUCL 030597	0	0
338	Cryptococcus	diffluens	MUCL 055007	0	0
339	Cryptococcus	diffluens	MUCL 056099	0	0
340	Cryptococcus	vishniacii	MUCL 031856	0	0
341	Cryptococcus	vishniacii	MUCL 031857	0	0
342	Cryptococcus	albidus	MUCL 030596	0	0
343	Cryptococcus	albidus	MUCL 030775	0	0
344	Cryptococcus	albidus	MUCL 030826	0	0
345	Cryptococcus	albidus	MUCL 030827	0	0
346	Cryptococcus	albidus	MUCL 031478	0	0
347	Cryptococcus	albidus	MUCL 031479	0	0
348	Cryptococcus	albidus	MUCL 031482	0	0
349	Cryptococcus	albidus	MUCL 031490	0	0
350	Cryptococcus	albidus	MUCL 031551	0	0
351	Cryptococcus	albidus	MUCL 034567	0	0
352	Cryptococcus	albidus	MUCL 034917	0	0
353	Cryptococcus	albidus	MUCL 039101	0	0
354	Cryptococcus	albidus	MUCL 042970	0	0
355	Cryptococcus	albidus	MUCL 042977	0	0
356	Cryptococcus	albidus	MUCL 046696	0	0
357	Cryptococcus	albidus	MUCL 046697	0	0
358	Cryptococcus	albidus	MUCL 046698	0	0
359	Rhodosporidium	toruloides	MUCL 30250	0	0
360	Saccharomyces	cerevisiae	MUCL 11987-9	21.5	0	0	0
361	Saccharomyces	cerevisiae	JT 22283	19	0	0	0
362	Saccharomyces	cerevisiae	MUCL 11987 LMY1	17	0.707107	0	0
363	Saccharomyces	cerevisiae	JT 22359	16.5	0.707107	0	0
364	Saccharomyces	cerevisiae	JT 22358	14.5	0	0	0
365	Saccharomyces	cerevisiae	CEN.PK113-7D X MUCL 11987-9	14.5	0.707107	0	0
366	Saccharomyces	cerevisiae	JT 22272	14.25	0	0	0
367	Saccharomyces	cerevisiae	JT 22271	14	0.353553	0	0
368	Saccharomyces	cerevisiae	JT 22274	14	0.353553	0	0
369	Saccharomyces	cerevisiae	JT 22357	14	0	0	0
370	Saccharomyces	cerevisiae	JT 22273	13.75	0	0	0
371	Saccharomyces	cerevisiae	JT 22279	13.5	0	0	0
372	Saccharomyces	cerevisiae	JT 22362	13.5	0	0	0
373	Saccharomyces	cerevisiae	Eau de Vie	13	0	0	0
374	Saccharomyces	cerevisiae	JT 22280	13	0	0	0
375	Saccharomyces	cerevisiae	S288C (alpha)	13	1.41421	0	0
376	Saccharomyces	cerevisiae	CEN.PK x MUCL	13	0	0	0
377	Saccharomyces	cerevisiae	S288C (a)	12.5	0	0	0
378	Saccharomyces	cerevisiae	CEN.PK113-1A	11.5	0	0	0
379	Saccharomyces	cerevisiae	JT 22360	11.5	1.41421	0	0
380	Saccharomyces	cerevisiae	JT 22361	11.5	0.707107	0	0
381	Saccharomyces	cerevisiae	JT 22270	10.5	0.707107	0	0
382	Saccharomyces	cerevisiae	S288C (diploid)	9.5	0.707107	0	0
383	Saccharomyces	cerevisiae	JL1-2	9.5	0.707107	0	0
384	Saccharomyces	cerevisiae	10x	9	0.707107	0	0
385	Saccharomyces	cerevisiae	12x	9	0	0	0
386	Saccharomyces	cerevisiae	CEN.PK 113-7D Nb.	0	0	0	0
387	Saccharomyces	cerevisiae	JL1-1	0	0	0	0
388	Saccharomyces	cerevisiae	JT22232	0	0	0	0
389	Saccharomyces	cerevisiae	Ethanol Red	0	0	0	0
390	Saccharomyces	cerevisiae	JT 22269	0	0	0	0
391	Saccharomyces	cerevisiae	JT 22278	0	0
392	Saccharomyces	cerevisiae	JT 22281	0	0
393	Saccharomyces	cerevisiae	JT 22282	0	0
394	Saccharomyces	cerevisiae	JT 22284	0	0
395	Saccharomyces	cerevisiae	JT 22289	0	0
396	Saccharomyces	cerevisiae	JT 22308	0	0
397	Saccharomyces	cerevisiae	JT 22337	0	0
398	Saccharomyces	cerevisiae	JT 22338	0	0
399	Saccharomyces	cerevisiae	JT 22339	0	0
400	Saccharomyces	cerevisiae	JT 22340	0	0
401	Saccharomyces	cerevisiae	JT 22482	0	0
402	Saccharomyces	cerevisiae	JT 22483	0	0
403	Saccharomyces	cerevisiae	JT 22535	0	0
404	Saccharomyces	cerevisiae	JT 22536	0	0
405	Saccharomyces	cerevisiae	JT 22537	0	0
406	Saccharomyces	cerevisiae	JT 22538	0	0
407	Saccharomyces	cerevisiae	JT 22539	0	0
408	Saccharomyces	cerevisiae	JT 22540	0	0
409	Saccharomyces	cerevisiae	JT 22541	0	0
410	Saccharomyces	cerevisiae	JT 22542	0	0
411	Saccharomyces	cerevisiae	JT 22545	0	0
412	Saccharomyces	cerevisiae	JT 22546	0	0
413	Saccharomyces	cerevisiae	JT 22547	0	0
414	Saccharomyces	cerevisiae	JT 22548	0	0
415	Saccharomyces	cerevisiae	JT 22549	0	0
416	Saccharomyces	cerevisiae	JT 22550	0	0
417	Saccharomyces	cerevisiae	JT 22551	0	0
418	Saccharomyces	cerevisiae	JT 22552	0	0
419	Saccharomyces	cerevisiae	JT 22553	0	0
420	Saccharomyces	cerevisiae	JT 22554	0	0
421	Saccharomyces	cerevisiae	JT 22555	0	0
422	Saccharomyces	cerevisiae	JT 22556	0	0
423	Saccharomyces	cerevisiae	JT 22557	0	0
424	Saccharomyces	cerevisiae	JT 22558	0	0
425	Saccharomyces	cerevisiae	JT 22544	0	0
426	Saccharomyces	cerevisiae	JT22689	0	0
427	Saccharomyces	cerevisiae	JT22691	0	0
428	Saccharomyces	cerevisiae	JT22709	0	0
429	Saccharomyces	cerevisiae	MUCL 51236	0	0
430	Saccharomyces	cerevisiae	MUCL 51248	0	0
431	Saccharomyces	cerevisiae	MUCL 52901	0	0
432	Saccharomyces	cerevisiae	MUCL 52902	0	0
433	Saccharomyces	cerevisiae	MUCL 52903	0	0
434	Saccharomyces	cerevisiae	MUCL 52904	0	0
435	Saccharomyces	cerevisiae	MUCL 52905	0	0
436	Saccharomyces	cerevisiae	MUCL 52906	0	0
437	Saccharomyces	cerevisiae	MUCL 52907	0	0
438	Saccharomyces	cerevisiae	MUCL 52908	0	0
439	Saccharomyces	cerevisiae	MUCL 52909	0	0
440	Saccharomyces	cerevisiae	Portwein (Elke)	0	0
441	Saccharomyces	cerevisiae	MUCL 51236	0	0
442	Saccharomyces	cerevisiae	MUCL 30389	0	0
443	Saccharomyces	cerevisiae	Ethanol Red 2n + pGV2020	0	0
444	Saccharomyces	cerevisiae	Ethanol Red 2n + pGV2022	0	0
445	Saccharomyces	cerevisiae	W303-1A	0	0
446	Saccharomyces	cerevisiae	JL1-2/CEN.PK113-7D F1	0	0
447	Saccharomyces	cerevisiae	F1/CEN.PK113-7D F2	0	0
448	Saccharomyces	cerevisiae	F2/CEN.PK113-7D F3	0	0
449	Saccharomyces	cerevisiae	UTAD283	0	0
450	Saccharomyces	cerevisiae	UTAD452	0	0
451	Saccharomyces	cerevisiae	G3a	0	0
452	Saccharomyces	cerevisiae	G13a	0	0
453	Saccharomyces	cerevisiae	G46a	0	0
454	Saccharomyces	cerevisiae	CBS 8066 original	0	0
455	Saccharomyces	cerevisiae	CBS 8066 evolved liquid	0	0
456	Saccharomyces	cerevisiae	CBS 8066 evolved agar	0	0
457	Saccharomyces	cerevisiae	CBS 8066 after 9 transfers	0	0
458	Saccharomyces	cerevisiae	CBS 8066 JT	0	0
459	Kluyveromyces	lactis	JT 22543	0	0
460	Saccharomyces	boulardii	CBS 5926	0	0
461	Pichia	farinosa	CBS 7064	0	0
462	Pichia	guilliermondii	MUCL 29837	0	0
463	Debaromyces	hansenii	MUCL 8684	0	0
464	Debaromyces	hansenii	MUCL 49680	0	0
465	Pichia	jadinii	MUCL 30058	0	0
466	Candida	quercitrusa	MUCL 45818	0	0
467	Pichia	guilliermondii	MUCL 46637	0	0
468	Pichia	anomala	MUCL 28639	0	0
469	Pichia	jadinii	MUCL 11956	0	0
470	Pichia	jadinii	DSM 2361	0	0
471	Kluyveromyces	marxianus	CBS397	24	0
472	Kluyveromyces	marxianus	CBS6556	33.5	0.5
473	Kluyveromyces	marxianus	L01	24.75	0.829156
474	Kluyveromyces	marxianus	L02	25.5	0.5
475	Kluyveromyces	marxianus	L03	30	0.707107
476	Kluyveromyces	marxianus	L04	33.5	1.65831
477	Kluyveromyces	marxianus	L05	32.25	0.433013
478	Kluyveromyces	marxianus	NBRC0272	30.75	0.829156
479	Kluyveromyces	marxianus	NBRC0288	30.75	0.433013
480	Kluyveromyces	marxianus	NBRC0617	0	0
481	Kluyveromyces	marxianus	NBRC1777	31	0.707107
482	Kluyveromyces	marxianus	NCYC100	25.75	0.433013
483	Kluyveromyces	marxianus	NCYC111	20.25	0.433013
484	Kluyveromyces	marxianus	NCYC1424	27.75	0.829156
485	Kluyveromyces	marxianus	NCYC1425	24.75	0.433013
486	Kluyveromyces	marxianus	NCYC1426	23.25	1.29904
487	Kluyveromyces	marxianus	NCYC1429	24.25	0.433013
488	Kluyveromyces	marxianus	NCYC143	26.5	1.5
489	Kluyveromyces	marxianus	NCYC1441	18.5	0.5
490	Kluyveromyces	marxianus	NCYC151	24.75	0.433013
491	Kluyveromyces	marxianus	NCYC152	21.3333	0.942809
492	Kluyveromyces	marxianus	NCYC179	9	0
493	Kluyveromyces	marxianus	NCYC188	24.25	0.829156
494	Kluyveromyces	marxianus	NCYC2265	29.75	0.433013
495	Kluyveromyces	marxianus	NCYC243	0	0
496	Kluyveromyces	marxianus	NCYC244	0	0
497	Kluyveromyces	marxianus	NCYC2791	0	0
498	Kluyveromyces	marxianus	NCYC2886	28.75	0.433013
499	Kluyveromyces	marxianus	NCYC2887	25.25	0.829156
500	Kluyveromyces	marxianus	NCYC2907	25.25	0.433013
501	Kluyveromyces	marxianus	NCYC3344	32.5	0.5
502	Kluyveromyces	marxianus	NCYC3396	31.5	0.5
503	Kluyveromyces	marxianus	NCYC426	25.75	0.433013
504	Kluyveromyces	marxianus	NCYC587	34.75	0.433013
505	Kluyveromyces	marxianus	NCYC6	21.25	1.29904
506	Kluyveromyces	marxianus	NCYC744	29.75	0.433013
507	Kluyveromyces	marxianus	NCYC827	30	1.22474
508	Kluyveromyces	marxianus	NCYC851	23	0.707107
509	Kluyveromyces	marxianus	NCYC906	30	1
510	Kluyveromyces	marxianus	NCYC970	9	0
511	Saccharomyces	cerevisiae	L2323	14	0.5
512	Saccharomyces	cerevisiae	L2226	0	0

## Sheet: Table S2
Table S21 Polygalacturponase (PGase) activity of 512 tested yeast strains from 17 different genera cultivated on solid YPD+PG (pH 5.0, 30°C) and SGM+PG (pH 3.51, 20°C).
Genus	Tested species per genus	Number of tested strains	PG-positive on	PG-positive on
			YPD+PG at pH 5.0 at 30°C	SGM+PG pH 3.51 at 20°C	Positive % for YPD	Positive % for SGM
Saccharomyces	2	111	33	0	29.7297	0
Cryptococcus	7	100	18	3	18	3
Hanseniaspora	8	70	4	0	5.71429	0
Kluyveromyces	3	53	42	26	79.2453	49.0566
Metschnikowia	6	53	0	0	0	0
Pichia	10	42	13	2	30.9524	4.7619
Torulaspora	1	20	2	2	10	10
Lachancea	5	18	0	0	0	0
Starmerella	2	12	0	0	0	0
Candida	7	8	2	0	25	0
Meyerozyma	2	8	0	0	0	0
Rhodotorula	1	5	3	1	60	20
Saturnispora	1	4	0	0	0	0
Wickerhamomyces	1	3	0	0	0	0
Trigonopsis	1	2	1	0	50	0
Debaromyces	1	2	0	0	0	0
Rhodosporidium	1	1	0	0	0	0
Total	59	512	118	34		6.64062

## Sheet: Table S3
	Iodine assay with different media buffers
	<>	1	2	3	4	5	6	7	8	9	10	11	12
Buf	Buff	0.937	0.875	0.839	0.812	0.811	0.821	0.82	0.813	0.8	0.916	1.053	1.145
Buff	Buff	0.916	0.906	0.856	0.83	0.839	0.841	0.84	0.843	0.821	0.956	1.186	1.222
	SGM	0.988	0.926	0.859	0.828	0.812	0.811	0.813	0.834	0.835	0.904	1.096	1.255
	SGM	0.99	0.927	0.853	0.834	0.79	0.807	0.814	0.828	0.894	0.966	1.204	1.181
	YE	0.992	0.948	0.898	0.796	0.884	0.859	0.849	0.873	0.846	0.944	1.087	1.366
	YE	0.994	0.951	0.892	0.804	0.805	0.848	0.855	0.862	0.899	0.916	1.252	1.238
	Cal-YE	2.456	1.363	0.896	0.707	0.598	0.434	0.4
	Cal-YE	2.501	1.372	0.888	0.69	0.589	0.439	0.4
	Cal-SGM	2.39	1.33	0.8	0.67	0.52	0.42	0.397
	Cal-SGM	2.384	1.35	0.821	0.672	0.55	0.45	0.402
	Cal-Buffer	2.35	1.231	0.764	0.637	0.5	0.4	0.327
	Cal-Buffer	2.333	1.212	0.775	0.648	0.523	0.4	0.327
		2		4		8		16		32
	End Time	Pectin ug	OD580	OD580	YE		Pectin ug	OD580	OD580	SGM		Pectin ug	OD580	OD580	Buffer
		320	2.456	2.501	2.4785		320	2.39	2.384	2.387		320	2.35	2.333	2.3415
		160	1.363	1.372	1.3675		160	1.33	1.35	1.34		160	1.231	1.212	1.2215
		80	0.896	0.888	0.892		80	0.8	0.821	0.8105		80	0.764	0.775	0.7695
		40	0.707	0.69	0.6985		40	0.67	0.672	0.671		40	0.637	0.648	0.6425
		20	0.598	0.589	0.5935		20	0.52	0.55	0.535		20	0.5	0.523	0.5115
		10	0.434	0.439	0.4365		10	0.42	0.45	0.435		10	0.4	0.4	0.4
		0	0.4	0.4	0.4		0	0.397	0.402	0.3995		0	0.327		0.327
		0,0064x + 0,4063_x000B_ R² = 0,9966						y = 0,0062x + 0,3838 R² = 0,997					y = 0,0061x + 0,3384_x000B_ R² = 0,993
	Amount pectin measured	1	2	3	4	5	6	7	8	9	10	11	12
	Buff	98.1311	87.9672	82.0656	77.6393	77.4754	79.1148	78.9508	77.8033	75.6721	94.6885	117.148	132.23
	Buff	94.6885	93.0492	84.8525	80.5902	82.0656	82.3934	82.2295	82.7213	79.1148	101.246	138.951	144.852
	SGM	97.4516	87.4516	76.6452	71.6452	69.0645	68.9032	69.2258	72.6129	72.7742	83.9032	114.871	140.516
	SGM	97.7742	87.6129	75.6774	72.6129	65.5161	68.2581	69.3871	71.6452	82.2903	93.9032	132.29	128.581
	YE	91.5156	84.6406	76.8281	60.8906	74.6406	70.7344	69.1719	72.9219	68.7031	84.0156	106.359	149.953
	YE	91.8281	85.1094	75.8906	62.1406	62.2969	69.0156	70.1094	71.2031	76.9844	79.6406	132.141	129.953
									Initial amount of pectin			160
	Amount of Pectin hydrolyzed	1	2	4	8	16	32	64	128	256	512	1024	2048
	Buff	61.8689	72.0328	77.9344	82.3607	82.5246	80.8852	81.0492	82.1967	84.3279	65.3115	42.8525	27.7705
	Buff	65.3115	66.9508	75.1475	79.4098	77.9344	77.6066	77.7705	77.2787	80.8852	58.7541	21.0492	15.1475
	SGM	62.5484	72.5484	83.3548	88.3548	90.9355	91.0968	90.7742	87.3871	87.2258	76.0968	45.129	19.4839
	SGM	62.2258	72.3871	84.3226	87.3871	94.4839	91.7419	90.6129	88.3548	77.7097	66.0968	27.7097	31.4194
	YE	68.4844	75.3594	83.1719	99.1094	85.3594	89.2656	90.8281	87.0781	91.2969	75.9844	53.6406	10.0469
	YE	68.1719	74.8906	84.1094	97.8594	97.7031	90.9844	89.8906	88.7969	83.0156	80.3594	27.8594	30.0469
		160	160	160	160	160	160	160	160	160	160	160	160
	0	160	160	160	160	160	160	160	160	160	160	160	160
	Units (mg pectin hydrolyzed per ml at 40C for 1 hour	1	2	4	8	16	32	64	128	256	512	1024	2048
	Buff	9.28033	10.8049	11.6902	12.3541	12.3787	12.1328	12.1574	12.3295	12.6492	9.79672	6.42787	4.16557
	Buff	9.79672	10.0426	11.2721	11.9115	11.6902	11.641	11.6656	11.5918	12.1328	8.81311	3.15738	2.27213
	SGM	9.38226	10.8823	12.5032	13.2532	13.6403	13.6645	13.6161	13.1081	13.0839	11.4145	6.76935	2.92258
	SGM	9.33387	10.8581	12.6484	13.1081	14.1726	13.7613	13.5919	13.2532	11.6565	9.91452	4.15645	4.7129
	YE	10.2727	11.3039	12.4758	14.8664	12.8039	13.3898	13.6242	13.0617	13.6945	11.3977	8.04609	1.50703
	YE	10.2258	11.2336	12.6164	14.6789	14.6555	13.6477	13.4836	13.3195	12.4523	12.0539	4.17891	4.50703
	0	24	24	24	24	24	24	24	24	24	24	24	24
	0	24	24	24	24	24	24	24	24	24	24	24	24
	Units corrected for dilution	1	2	4	8	16	32	64	128	256	512	1024	2048
	Buff	9.28033	21.6098	46.7607	98.8328	198.059	388.249	778.072	1578.18	3238.19	5015.92	6582.14	8531.1
	Buff	9.79672	20.0852	45.0885	95.2918	187.043	372.511	746.597	1483.75	3105.99	4512.31	3233.15	4653.32
	SGM	9.38226	21.7645	50.0129	106.026	218.245	437.265	871.432	1677.83	3349.47	5844.23	6931.82	5985.45
	SGM	9.33387	21.7161	50.5935	104.865	226.761	440.361	869.884	1696.41	2984.05	5076.23	4256.21	9652.03
	YE	10.2727	22.6078	49.9031	118.931	204.863	428.475	871.95	1671.9	3505.8	5835.6	8239.2	3086.4
	YE	10.2258	22.4672	50.4656	117.431	234.488	436.725	862.95	1704.9	3187.8	6171.6	4279.2	9230.4
	0	24	48	96	192	384	768	1536	3072	6144	12288	24576	49152
	0	24	48	96	192	384	768	1536	3072	6144	12288	24576	49152
		1	2	4	8	16	32	64	128	256	512	1024	2048
	Buff	9.53852	20.8475	45.9246	97.0623	192.551	380.38	762.334	1530.96	3172.09	4764.12	4907.65	6592.21
	Stdev	0.365145	1.07805	1.18238	2.50385	7.78977	11.1282	22.2565	66.7694	93.4772	356.104	2368.09	2742
	SGM	9.35806	21.7403	50.3032	105.445	222.503	438.813	870.658	1687.12	3166.76	5460.23	5594.01	7818.74
	Stdev	0.0342148	0.0342148	0.410578	0.821156	6.02181	2.18975	1.09488	13.1385	258.391	543.058	1891.94	2592.66
	YE	10.2492	22.5375	50.1844	118.181	219.675	432.6	867.45	1688.4	3346.8	6003.6	6259.2	6158.4
	Stdev	0.0331456	0.0994369	0.397748	1.06066	20.948	5.83363	6.36396	23.3345	224.86	237.588	2800.14	4344.46
	0
	0				Unit	SD
				Buffer used assay:	3172.09	93.4772
				syntetic grape juice assay	3166.76	258.391
				Yeast extract assay	3346.8	224.86
	F-statistic: 0.561
	p-value: 0.576
	Since the p-value is greater than 0.05, you can conclude that the enzyme activity across the different media is not significantly different, further supporting the comparability of the results.
	Buffer mean: 0.8868333333333333, 95% CI: (0.816916505194745, 0.9567501614719215)
	SGM mean: 0.9134166666666669, 95% CI: (0.8257538763837984, 1.0010794569495354)
	YE mean: 0.9451666666666666, 95% CI: (0.8476060199813208, 1.0427273133520123)

## Sheet: Figure 1
	Yeast genus	Yeast specie	# of yeast strains screened for PG activity	PG detected strains on YPDP at 30˚C pH 5.5
1	Saccharomyces	cerevisiae	110	33
2	Cryptococcus	laurentii	65	9
3	Kluyveromyces	marxianus	50	41
4	Metschnikowia	pulcherrima	38	0
5	Hanseniaspora	guilliermondii	29	4
6	Hanseniaspora	uvarum	26	0
7	Torulaspora	delbrueckii	20	2
8	Cryptococcus	albidus	19	2
9	Lachancea	thermotolerans	14	0
10	Pichia	kudriavzevii	12	12
11	Pichia	kluyverii	10	0
12	Starmerella	bacillaris	10	0
13	Meyerozyma	caribbica	7	0
14	Pichia	terricola	7	1
15	Cryptococcus	diffluens	6	2
16	Hanseniaspora	opuntiae	6	0
17	Metschnikowia	fructicola	6	0
18	Rhodotorula	mucilaginosa	5	3
19	Cryptococcus	liquefaciens	4	4
20	Hanseniaspora	osmophila	4	0
21	Saturnispora	diversa	4	0
22	Cryptococcus	adeliensis	3	1
23	Metschnikowia	andauensis	3	0
24	Metschnikowia	chrysoperlae	3	0
25	Pichia	guilliermondii	4	0
26	Wickerhamomyces	anomalus	3	0
27	Candida	glabrata	2	0
28	Cryptococcus	vishniacii	2	0
29	Debaromyces	hansenii	2	0
30	Hanseniaspora	valbyensis	2	0
31	Kluyveromyces	dobzhanski	2	1
32	Metschnikowia	reukaufii	2	0
33	Pichia	manshurica	2	0
34	Pichia	occidentalis	2	0
35	Pichia	jadinii	3	0
36	Starmerella	diversa	2	0
37	Trigonopsis	vinaria	2	1
38	Candida	liquefaciens	1	1
39	Candida	orthopsilosis	1	1
40	Candida	sorboxylosa	1	0
41	Candida	stellata	1	0
42	Candida	zemplinina	1	0
43	Candida	quercitrusa	1	0
44	Cryptococcus	albidosimilis	1	0
45	Hanseniaspora	hybride	1	0
46	Hanseniaspora	occidentalis	1	0
47	Hanseniaspora	vineae	1	0
48	Kluyveromyces	lactis	1	0
49	Lachancea	cidri	1	0
50	Lachancea	fermentati	1	0
51	Lachancea	kluyverii	1	0
52	Lachancea	waltii	1	0
53	Metschnikowia	guilliermondii	1	0
54	Meyerozyma	guilliermondii	1	0
55	Pichia	anomala	1	0
56	Pichia	farinosa	1	0
57	Rhodosporidium	toruloides	1	0
58	Saccharomyces	boulardii	1	0
			512	118
	total_species	genus	total number of strains	polygalacturonase positive strains	polygalacturonase negative strains	SM PG 20
1	2	Saccharomyces	111	33	78	0
2	7	Cryptococcus	100	18	82	3
3	8	Hanseniaspora	70	4	66	0
4	3	Kluyveromyces	53	42	11	26
5	6	Metschnikowia	53	0	53	0
6	8	Pichia	42	13	29	2
7	1	Torulaspora	20	2	18	2
8	5	Lachancea	18	0	18	0
9	2	Starmerella	12	0	12	0
		Others	33	6	27	1
10	7	Candida	8	2	6	0
11	2	Meyerozyma	8	0	8	0
12	1	Rhodotorula	5	3	2	1
13	1	Saturnispora	4	0	4	0
14	1	Wickerhamomyces	3	0	3	0
15	1	Trigonopsis	2	1	1	0
16	1	Debaromyces	2	0	2	0
17	1	Rhodosporidium	1	0	1	0
					34

## Sheet: Figure 2
		genus	specie	Strain ID	YPD+PG PH 5.0 30°C	SGM PH 3.51 30°C	YPD+PG PH 5.0 20°C	SGM+PG PH 3.51 20°C
		Kluyveromyces	marxianus	NCYC587	34.75	21.1	30.0294	12.5
		Kluyveromyces	marxianus	CBS6556	33.5	19.8111	29.6046	13.75
		Kluyveromyces	marxianus	L04	33.5	19.3173	29.2002	12.75
		Kluyveromyces	marxianus	NCYC3344	32.5	20.0208	29.3659	15
		Kluyveromyces	marxianus	L05	32.25	18.8079	28.2699	12.75
		Kluyveromyces	marxianus	NCYC3396	31.5	17.6383	27.0039	11
		Kluyveromyces	marxianus	3151	31	20	25.5	10.75
		Kluyveromyces	marxianus	NBRC1777	31	17.0642	26.3285	10.25
		Cryptococcus	laurentii	3781	30.75	13	27.75	10.5
		Kluyveromyces	marxianus	NBRC0272	30.75	16.8389	26.0413	10
		Kluyveromyces	marxianus	NBRC0288	30.75	16.7155	25.9402	9.75
		Kluyveromyces	marxianus	L03	30	15.9161	24.9776	8.75
		Kluyveromyces	marxianus	NCYC827	30	15.9161	24.9776	8.75
		Kluyveromyces	marxianus	NCYC906	30	15.6692	24.7754	8.25
		Cryptococcus	liquefaciens	3157	29.75	19.5	27.25	15.75
		Kluyveromyces	marxianus	NCYC2265	29.75	14.5798	23.7805	6.25
		Kluyveromyces	marxianus	NCYC744	29.75	13.9627	23.275	5
		Kluyveromyces	marxianus	NCYC2886	28.75	13.5552	22.5307	5
		Kluyveromyces	marxianus	3153	28.3333	14.75	21.75	7.5
		Kluyveromyces	dobzhanski	3956	28.3333	15	23.75	7.5
		Kluyveromyces	marxianus	NCYC1424	27.75	13.0242	21.6854	4.75
		Kluyveromyces	marxianus	NCYC143	26.5	12.5149	20.755	4.75
		Kluyveromyces	marxianus	3149	26.25	14	20.75	4.66667
		Kluyveromyces	marxianus	3152	25.75	14.25	21.25	4
		Kluyveromyces	marxianus	NCYC100	25.75	12.2092	20.1968	4.75
		Kluyveromyces	marxianus	NCYC426	25.75	11.908	19.9501	4.14
		Kluyveromyces	marxianus	L02	25.5	9.76205	18.0898	0
		Kluyveromyces	marxianus	3739	25.3333	12	21	1.75
		Kluyveromyces	marxianus	NCYC2887	25.25	9.66018	17.9037	0
		Kluyveromyces	marxianus	NCYC2907	25.25	9.66018	17.9037	0
		Kluyveromyces	marxianus	KMviwe	24.75	10.9377	18.7448	3
		Kluyveromyces	marxianus	L01	24.75	9.45643	17.5316	0
		Kluyveromyces	marxianus	NCYC1425	24.75	9.45643	17.5316	0
		Kluyveromyces	marxianus	NCYC151	24.75	9.45643	17.5316	0
		Kluyveromyces	marxianus	NCYC1429	24.25	9.25268	17.1595	0
		Kluyveromyces	marxianus	NCYC188	24.25	9.25268	17.1595	0
		Kluyveromyces	marxianus	CBS397	24	9.15081	16.9734	0
		Kluyveromyces	marxianus	NCYC1426	23.25	8.84519	16.4152	0
		Cryptococcus	laurentii	3159	23	15	24.75	17.5
		Kluyveromyces	marxianus	NCYC851	23	8.74332	16.2291	0
		Kluyveromyces	marxianus	NCYC152	21.3333	8.06416	14.9887	0
		Kluyveromyces	marxianus	NCYC6	21.25	8.0302	14.9267	0
		Kluyveromyces	marxianus	NCYC111	20.25	7.62271	14.1824	0
		Kluyveromyces	marxianus	NCYC1441	18.5	6.90959	12.8799	0
		Pichia	kudriavzevii	4308	17.5	0	0	0
		Rhodotorula	mucilaginosa	3150	16.25	9	6.5	14.5
		Torulaspora	delbrueckii	3988	15.75	4.75	17	5
		Rhodotorula	mucilaginosa	BIA_V1_L11b	15.5	0	0	0
		Saccharomyces	cerevisiae	3064	15	0	15	0
		Hanseniaspora	guilliermondii	1190	12.75	0	19.5	0
		Hanseniaspora	guilliermondii	1188	12.5	0	19.75	0
		Hanseniaspora	guilliermondii	1186	12.25	0	18.75	0
		Hanseniaspora	guilliermondii	1191	11.75	0	19.25	0
		Torulaspora	delbrueckii	3786	10.25	3.75	11.25	4.25
		Saccharomyces	cerevisiae	3060	10.25	0	10.5	0
		Trigonopsis	vinaria	3153	10	0	0	0
		Pichia	kudriavzevii	3743	9.5	0	0	0
		Pichia	kudriavzevii	4095	9.5	0	0	0
		Pichia	kudriavzevii	4154	9.5	0	0	0
		Pichia	kudriavzevii	3610	9	9.25	8.75	8.5
		Pichia	kudriavzevii	4097	9	0	0	0
		Saccharomyces	cerevisiae	3142	9	0	0	0
		Cryptococcus	albidus	3165	9	0	6.5	0
		Saccharomyces	cerevisiae	3166	9	0	0	0
		Kluyveromyces	marxianus	NCYC179	9	0	0	0
		Kluyveromyces	marxianus	NCYC970	9	0	0	0
		Pichia	kudriavzevii	3770	8.75	0	0	0
		Pichia	kudriavzevii	3772	8.5	0	0	0
		Saccharomyces	cerevisiae	3067	8.5	0	8.5	0
		Pichia	kudriavzevii	4099	8	0	0	0
		Saccharomyces	cerevisiae	3167	7.5	0	4.75	0
		Pichia	terricola	S4_72	7.5	0	0	0
		Pichia	kudriavzevii	4108	6.75	0	0	0
		Candida	orthopsilosis	3764	6.75	0	0	0
		Rhodotorula	mucilaginosa	3156	6.25	0	0	0
		Pichia	kudriavzevii	4143	5.5	0	0	0
		Pichia	kudriavzevii	3684	5	5.25	5.25	5
		Candida	liquefaciens	BIA/V3_L2	5	0	0	0
	ref	Saccharomyces	cerevisiae	L2323	14.575	0	13.5	0

## Sheet: Figure 3
				ug pectin /ml/h (pectin -iodine assay performed supernatant of YPD+PG fermentation at 30°C			solid assay
			Strains	24h	48h	72h	SGM+PG at 20°C	SD	SD	SD	SD sgm
			3781 Cryptococcus laurentii	105.971	107.323	70.3914	10.5	4.71771	22.4272	2.36216	0.5
			NCYC587 Kluyveromyces marxianus	103.349	96.5909	95.6439	12.5	7.57862	13.9176	12.3712	0.5
			L04 Kluyveromyces marxianus	99.6274	80.1768	77.3359	12.75	10.6585	17.7891	3.89168	0.43
			CBS6556 Kluyveromyces marxianus	98.375	96.5909	91.2247	13.75	6.03804	6.18558	3.89168	0.83
			L05 Kluyveromyces marxianus	73.3019	64.3939	61.553	12.75	8.52677	13.9176	3.09279	0.43
			NBRC1777 Kluyveromyces marxianus	69.7411	52.399	50.8207	10.25	6.94932	11.6066	2.36216	1.09
			3157 Cryptococcus liquefaciens	69.4792	74.4949	76.7045	15.75	5.4097	13.1519	10.8248	0.829156
			L03 Kluyveromyces marxianus	69.4792	64.3939	55.8712	8.75	5.4097	4.63919	3.09279	0.43
			NCYC3396 Kluyveromyces marxianus	65.2477	62.5	59.6591	11	8.17149	13.9176	3.09279	1
			NCYC3344 Kluyveromyces marxianus	63.1935	59.3434	57.1338	15	7.81621	13.1519	2.36216	0.71
			3152 Kluyveromyces marxianus	61.085	47.9798	57.1338	4	7.10564	11.6066	2.36216	2.7
			NBRC0272 Kluyveromyces marxianus	55.1292	43.5606	51.452	10	6.41284	10.8248	2.36216	1.22
			NBRC0288 Kluyveromyces marxianus	53.3883	41.6667	49.5581	9.75	6.21033	10.8248	2.36216	0.43
			3151 Kluyveromyces marxianus	48.0307	41.6667	54.6086	10.75	6.75036	10.8248	2.36216	0.829156
			NCYC827 Kluyveromyces marxianus	31.2549	32.197	41.9823	8.75	3.7079	3.09279	10.0615	0.83
			NCYC2265 Kluyveromyces marxianus	28.8507	43.5606	41.9823	6.25	3.7079	3.09279	10.0615	0.83
			NCYC906 Kluyveromyces marxianus	24.1874	32.197	28.0934	8.25	5.20684	21.6495	8.51688	0.83
			NCYC744 Kluyveromyces marxianus	15.2131	1.26263	7.2601	5	3.6101	2.36216	3.89168	0.83
			NCYC1424 Kluyveromyces marxianus	6.92417	10.7323	14.2045	4.75	0.726748	0.892812	3.09279	0.43
			NCYC2886 Kluyveromyces marxianus	5.30574	3.78788	9.15404	5	0.560074	6.18558	3.89168	0.83
			3153 Kluyveromyces marxianus	5.3	4.41919	7.2601	7.5	0.734847	2.36216	3.89168	2.06155
			3956 Kluyveromyces dobzhanski	4.42145	3.78788	5.99747	7.5	0.571504	4.63919	2.36216	1.11803
			NCYC100 Kluyveromyces marxianus	0	0	0	4.75				0.83
			NCYC143 Kluyveromyces marxianus	0	0	0	4.75				1.78536
			3149 Kluyveromyces marxianus	0	0	0	4.66667				0.43
			NCYC426 Kluyveromyces marxianus	0	0	0	4.14				0.471405
			Kmviwe Kluyveromyces marxianus	0	0	0	3				0.83
			3739 Kluyveromyces marxianus	0	0	0	1.75				1.87
			L2323 Saccharomyces cerevisiae	0	0	0	0

## Sheet: Pectin-Iodine vs DNS correlatin
Pectinex P2611 Sigma-Aldrich
Dillution Pectinex	Pectoassay U (mg pectin/ml/h)	Stdev1	DNS U (mg gal acid/ml /h)	Stdev2
2	6.46	0.18	10.71	1.07
4	17.86	0.04	21.4	2.1
8	39.65	1.62	48.23	6.35
16	82.8	2.59	95.83	0.69
32	165.76	3.56	173.23	4.47
64	327.86	14.87	325.97	7.34
128	602.09	6.46	572.59	46.05
256	1152.98	36.2	972.28	54.78
512	2135.28	0	1514.89	85.75
1024	3685.42	10.34	2648.03	139.73	Choosen limit based on higher R value
2048	4435.38	682.7	4164.27	69.87
4096	7154.35	1324.03	3753.47	495.42					Figure S2
8192	5418.42	703.39	4052.88	711.37
16384	-1841.25	662.01	4033.72	838.41
32768	2168.93	1820.54	5336.78	1371.94
65536	-36856.2	10592.2	6697.32	508.12
131072	-63413.9	19198.4	22975.9	4674.74
262144	-176136	15888.3	27172.5	16666.5							Value	Lower 95%	Upper 95%	Signif. Prob	Signif. Prob
524288	-296098	18536.4	37865.2	8129.99						Correlation	0.997816	0.990428	0.999503	<.0001*	<.0001*
1048576	-899279	434281	60400.4	55283.9						Covariance	1040107
2097152	-1.46901e+06	190660	159126	178860						Count	10
4194304	-2.97796e+06	593164	361176	65039.9
8388608	-6.85469e+06	1.99134e+06	887917	286176
16777216	-9.91454e+06	762640	770182	988607						Variable	Mean	Std Dev
										DNS	638.316	859.846
										Pectoassay	821.616	1212.29

## Sheet: (Pectinex P2611) on DNS
		1	2	3	4	5	6	7	8	9	10	11	12
2	A	1.505	1.483	1.844	1.798	1.601	1.444	1.409	1.21	1.031	0.932	0.803	0.53
4	B	1.677	1.652	1.588	1.784	1.556	1.481	1.293	1.141	0.977	0.976	0.792	0.569
8	C	1.443	1.486	1.653	1.476	1.507	1.52	1.319	1.208	0.977	0.822	0.757	0.489
16	D	0.584	0.487	0.433	0.406	0.414	0.356	0.324	0.354	0.378	0.323	0.374	0.33
32	E	0.555	0.422	0.362	0.35	0.405	0.394	0.363	0.36	0.371	0.383	0.355	0.366
	F	0.499	0.389	0.389	0.345	0.382	0.353	0.373	0.326	0.316	0.373	0.377	0.328
	G	3.477	3.798	2.221	1.231	0.613	0.314	0.176	0.116	0.112	0.122	0.392	0.101
	H	4.363	3.649	2.278	1.269	0.61	0.308	0.172	0.114	0.103	0.108	0.396	0.103
		2		4		8		16		32
	End Time	D gal ug	OD540	OD540	Average
	8	320	3.477	4.363	3.92		320ug/
	4	160	2.221	2.278	2.2495
	2	80	1.231	1.269	1.25
	1	40	0.613	0.61	0.6115
	0.5	20	0.314	0.308	0.311
	Produced reducing sugar	1	2	3	4	5	6	7	8	9	10	11	12
	Pectinex 2x	103.912	101.982	133.649	129.614	112.333	98.5614	95.4912	78.0351	62.3333	53.6491	42.3333	18.386
	Pectinex 2x	119	116.807	111.193	128.386	108.386	101.807	85.3158	71.9825	57.5965	57.5088	41.3684	21.807
	Pectinex 2x	98.4737	102.246	116.895	101.368	104.088	105.228	87.5965	77.8596	57.5965	44	38.2982	14.7895
	Pectinex 13x	23.1228	14.614	9.87719	7.50877	8.21053	3.12281	0.315789	2.94737	5.05263	0.22807	4.70175	0.842105
	Pectinex 13x	20.5789	8.91228	3.64912	2.59649	7.42105	6.45614	3.73684	3.47368	4.4386	5.49123	3.03509	4
	Pectinex 13x	15.6667	6.01754	6.01754	2.15789	5.40351	2.85965	4.61404	0.491228	-0.385965	4.61404	4.96491	0.666667
	cal	276.895	305.053	166.719	79.8772	25.6667	-0.561404	-12.6667	-17.9298	-18.2807	-17.4035	6.2807	-19.2456
	cal	354.614	291.982	171.719	83.2105	25.4035	-1.08772	-13.0175	-18.1053	-19.0702	-18.6316	6.63158	-19.0702
	Amount of Produced reducing sugar	1	2	4	8	16	32	64	128	256	512	1024	2048
	Pectinex 2x	103.912	101.982	133.649	129.614	112.333	98.5614	95.4912	78.0351	62.3333	53.6491	42.3333	18.386
	Pectinex 2x	119	116.807	111.193	128.386	108.386	101.807	85.3158	71.9825	57.5965	57.5088	41.3684	21.807
	Pectinex 2x	98.4737	102.246	116.895	101.368	104.088	105.228	87.5965	77.8596	57.5965	44	38.2982	14.7895
	Pectinex 13x	23.1228	14.614	9.87719	7.50877	8.21053	3.12281	0.315789	2.94737	5.05263	0.22807	4.70175	0.842105
	Pectinex 13x	20.5789	8.91228	3.64912	2.59649	7.42105	6.45614	3.73684	3.47368	4.4386	5.49123	3.03509	4
	Pectinex 13x	15.6667	6.01754	6.01754	2.15789	5.40351	2.85965	4.61404	0.491228	-0.385965	4.61404	4.96491	0.666667
	cal	276.895	305.053	166.719	79.8772	25.6667	-0.561404	-12.6667	-17.9298	-18.2807	-17.4035	6.2807	-19.2456
	cal	354.614	291.982	171.719	83.2105	25.4035	-1.08772	-13.0175	-18.1053	-19.0702	-18.6316	6.63158	-19.0702
	Units (mg gal acid produced per ml at 40C for 1 hour	1	2	4	8	16	32	64	128	256	512	1024	2048
	Pectinex 2x	5.19561	5.09912	6.68246	6.4807	5.61667	4.92807	4.77456	3.90175	3.11667	2.68246	2.11667	0.919298
	Pectinex 2x	5.95	5.84035	5.55965	6.4193	5.4193	5.09035	4.26579	3.59912	2.87982	2.87544	2.06842	1.09035
	Pectinex 2x	4.92368	5.11228	5.84474	5.06842	5.20439	5.2614	4.37982	3.89298	2.87982	2.2	1.91491	0.739474
	Pectinex 13x	1.15614	0.730702	0.49386	0.375439	0.410526	0.15614	0.0157895	0.147368	0.252632	0.0114035	0.235088	0.0421053
	Pectinex 13x	1.02895	0.445614	0.182456	0.129825	0.371053	0.322807	0.186842	0.173684	0.22193	0.274561	0.151754	0.2
	Pectinex 13x	0.783333	0.300877	0.300877	0.107895	0.270175	0.142982	0.230702	0.0245614	-0.0192982	0.230702	0.248246	0.0333333
	cal	13.8447	15.2526	8.33596	3.99386	1.28333	-0.0280702	-0.633333	-0.896491	-0.914035	-0.870175	0.314035	-0.962281
	cal	17.7307	14.5991	8.58596	4.16053	1.27018	-0.054386	-0.650877	-0.905263	-0.953509	-0.931579	0.331579	-0.953509
	Units corrected for dilution	2	4	8	16	32	64	128	256	512	1024	2048	4096	4096	8192	16384	32768	65536	131072	262144	524288	1048576	2097152	4194304	8388608
	Pectinex 2x	10.3912	20.3965	53.4596	103.691	179.733	315.396	611.144	998.849	1595.73	2746.84	4334.93	3765.45
	Pectinex 2x	11.9	23.3614	44.4772	102.709	173.418	325.782	546.021	921.375	1474.47	2944.45	4236.13	4466.08
	Pectinex 2x	9.84737	20.4491	46.7579	81.0947	166.54	336.73	560.618	996.604	1474.47	2252.8	3921.74	3028.88
	Pectinex 13x	4735.55	5985.91	8091.4	12302.4	26904.3	20465.6	4139.12	77263.5	264903	23914.9	986029	353205
	Pectinex 13x	4214.57	3650.47	2989.36	4254.09	24317.3	42311	48979.5	91060.5	232710	575797	636504	1.67772e+06
	Pectinex 13x	3208.53	2464.79	4929.57	3535.49	17706.2	18741	60477.1	12877.2	-20235.7	483817	1.04122e+06	279620
	cal	27.6895	61.0105	66.6877	63.9018	41.0667	-1.79649	-81.0667	-229.502	-467.986	-891.06	643.144	-3941.5
	cal	35.4614	58.3965	68.6877	66.5684	40.6456	-3.4807	-83.3123	-231.747	-488.196	-953.937	679.074	-3905.57			Dillution	Pectinex 2x	Stdev
																2	10.7129	1.06686
		1	2	4	8	16	32	64	128	256	512	1024	2048			4	21.4023	2.09651
	Pectinex 2x	10.7129	21.4023	48.2316	95.8316	173.23	325.97	572.594	972.276	1514.89	2648.03	4164.27	3753.47			8	48.2316	6.35156
	Stdev	1.06686	2.09651	6.35156	0.694701	4.46594	7.34399	46.0488	54.7822	85.746	139.734	69.8671	495.421			16	95.8316	0.694701
	Pectinex 13x	4052.88	4033.72	5336.78	6697.32	22975.9	27172.5	37865.2	60400.4	159126	361176	887917	770182			32	173.23	4.46594
	Stdev	711.374	838.405	1371.94	508.124	4674.74	16666.5	8129.99	55283.9	178860	65039.9	286176	988607			64	325.97	7.34399
	cal	31.5754	59.7035	67.6877	65.2351	40.8561	-2.6386	-82.1895	-230.625	-478.091	-922.498	661.109	-3923.54			128	572.594	46.0488
	cal	5.49558	1.8484	1.41421	1.88562	0.297729	1.19092	1.58789	1.58789	14.291	44.4609	25.4062	25.4062			256	972.276	54.7822
																512	1514.89	85.746
																1024	2648.03	139.734
																2048	4164.27	69.8671
																4096	3753.47	495.421
																8192	4052.88	711.374
																16384	4033.72	838.405
																32768	5336.78	1371.94
																65536	6697.32	508.124
																131072	22975.9	4674.74
																262144	27172.5	16666.5
																524288	37865.2	8129.99
																1048576	60400.4	55283.9
																2097152	159126	178860
																4194304	361176	65039.9
																8388608	887917	286176
																16777216	770182	988607

## Sheet: Ptn-I2 activity data as example
	24h
OD value measured after 6h of incubation at 40C (1:1) with supernatant and pectin 640 µg
X1	1.926	1.929	1.926	1.947	1.941	1.945	1.944	1.953	1.952	1.955	1.948	1.926	1.945	1.966	1.969	1.967	1.975	1.945	1.982	1.981	1.982	1.982
X2	1.93	1.933	1.932	1.952	1.946	1.951	1.948	1.957	1.956	1.96	1.953	1.929	1.948	1.968	1.972	1.97	1.977	1.948	1.982	1.981	1.983	1.982
X3	1.935	1.937	1.939	1.957	1.952	1.956	1.953	1.961	1.96	1.964	1.957	1.932	1.952	1.971	1.976	1.972	1.979	1.952	1.983	1.982	1.983	1.983
calibration
Pectin ug	OD580	OD580	Average
1280	3.228	3.422	3.325	0.097
640	2.025	1.956	1.9905	0.0345
320	1.322	1.3	1.311	0.011
160	0.955	1.02	0.9875	0.0325
80	0.782	0.702	0.742	0.04
40	0.68	0.601	0.6405	0.0395
0	0.523	0.501	0.512	0.011
	0.0022x + 0.5775
Amount pectin measured (ug)	1	2	3	4	5	6	7	8	9	10	11	12	13	14	15	16	17	18	19	20	21	22
A1	612.955	614.318	612.955	622.5	619.773	621.591	621.136	625.227	624.773	626.136	622.955	612.955	621.591	631.136	632.5	631.591	635.227	621.591	638.409	637.955	638.409	638.409
A2	614.773	616.136	615.682	624.773	622.045	624.318	622.955	627.045	626.591	628.409	625.227	614.318	622.955	632.045	633.864	632.955	636.136	622.955	638.409	637.955	638.864	638.409
A3	617.045	617.955	618.864	627.045	624.773	626.591	625.227	628.864	628.409	630.227	627.045	615.682	624.773	633.409	635.682	633.864	637.045	624.773	638.864	638.409	638.864	638.864
								Initial amount of pectin			640
Amount of Pectin hydrolyzed (ug)	1	2	3	4	5	6	7	8	9	10	11	12	13	14	15	16	17	18	19	20	21	22
B1	27.0455	25.6818	27.0455	17.5	20.2273	18.4091	18.8636	14.7727	15.2273	13.8636	17.0455	27.0455	18.4091	8.86364	7.5	8.40909	4.77273	18.4091	1.59091	2.04545	1.59091	1.59091
B2	25.2273	23.8636	24.3182	15.2273	17.9545	15.6818	17.0455	12.9545	13.4091	11.5909	14.7727	25.6818	17.0455	7.95455	6.13636	7.04545	3.86364	17.0455	1.59091	2.04545	1.13636	1.59091
B3	22.9545	22.0455	21.1364	12.9545	15.2273	13.4091	14.7727	11.1364	11.5909	9.77273	12.9545	24.3182	15.2273	6.59091	4.31818	6.13636	2.95455	15.2273	1.13636	1.59091	1.13636	1.13636
6h of reaction
Units (ug pectin hydrolyzed per ml at 40C for 1 hour	1	2	3	4	5	6	7	8	9	10	11	12	13	14	15	16	17	18	19	20	21	22
D1	112.689	107.008	112.689	72.9167	84.2803	76.7045	78.5985	61.553	63.447	57.7652	71.0227	112.689	76.7045	36.9318	31.25	35.0379	19.8864	76.7045	6.62879	8.52273	6.62879	6.62879
D2	105.114	99.4318	101.326	63.447	74.8106	65.3409	71.0227	53.9773	55.8712	48.2955	61.553	107.008	71.0227	33.1439	25.5682	29.3561	16.0985	71.0227	6.62879	8.52273	4.73485	6.62879
D3	95.6439	91.8561	88.0682	53.9773	63.447	55.8712	61.553	46.4015	48.2955	40.7197	53.9773	101.326	63.447	27.4621	17.9924	25.5682	12.3106	63.447	4.73485	6.62879	4.73485	4.73485
Average (D1, D2, D3 )	104.482	99.4318	100.694	63.447	74.1793	65.9722	70.3914	53.9773	55.8712	48.9268	62.1843	107.008	70.3914	32.5126	24.9369	29.9874	16.0985	70.3914	5.99747	7.89141	5.36616	5.99747
Standart Deviation	6.97308	6.18558	10.0615	7.73198	8.51688	8.51688	6.97308	6.18558	6.18558	6.97308	6.97308	4.63919	5.43076	3.89168	5.43076	3.89168	3.09279	5.43076	0.892812	0.892812	0.892812	0.892812
	103.349	98.375	99.6274	63.1935	73.3019	65.2477	69.7411	53.3883	55.1292	48.0307	61.085	105.971	69.4792	31.2549	24.1874	28.8507	15.2131	69.4792	5.30574	6.92417	4.42145	5.3
	7.57862	6.03804	10.6585	7.81621	8.52677	8.17149	6.94932	6.21033	6.41284	6.75036	7.10564	4.71771	5.4097	3.7079	5.20684	3.7079	3.6101	5.4097	0.560074	0.726748	0.571504	0.734847
	24h
	U (ug pectin/ml/h)	SD
NCYC587 Kluyveromyces marxianus	103.349	7.57862
CBS6556 Kluyveromyces marxianus	98.375	6.03804
L04 Kluyveromyces marxianus	99.6274	10.6585
NCYC3344 Kluyveromyces marxianus	63.1935	7.81621
L05 Kluyveromyces marxianus	73.3019	8.52677
NCYC3396 Kluyveromyces marxianus	65.2477	8.17149
NBRC1777 Kluyveromyces marxianus	69.7411	6.94932
NBRC0288 Kluyveromyces marxianus	53.3883	6.21033
NBRC0272 Kluyveromyces marxianus	55.1292	6.41284
3151 Kluyveromyces marxianus	48.0307	6.75036
3152 Kluyveromyces marxianus	61.085	7.10564
3781 Cryptococcus laurentii	105.971	4.71771
L03 Kluyveromyces marxianus	69.4792	5.4097
NCYC827 Kluyveromyces marxianus	31.2549	3.7079
NCYC906 Kluyveromyces marxianus	24.1874	5.20684
NCYC2265 Kluyveromyces marxianus	28.8507	3.7079
NCYC744 Kluyveromyces marxianus	15.2131	3.6101
3157 Cryptococcus liquefaciens	69.4792	5.4097
NCYC2886 Kluyveromyces marxianus	5.30574	0.560074
NCYC1424 Kluyveromyces marxianus	6.92417	0.726748
3956 Kluyveromyces dobzhanski	4.42145	0.571504
NCYC2886 Kluyveromyces marxianus	5.3	0.734847
NCYC100 Kluyveromyces marxianus	0
NCYC143 Kluyveromyces marxianus	0
3149 Kluyveromyces marxianus	0
NCYC426 Kluyveromyces marxianus	0
Kmviwe Kluyveromyces marxianus	0
3739 Kluyveromyces marxianus	0
L2323	0
